# Supplementary material for: Diversity and transcription of proteases involved in the maturation of hydrogenases in Nostoc punctiforme ATCC 29133 and Nostoc sp. strain PCC 7120
Source: BMC Microbiol. 2009 Mar 11;9:53. doi: 10.1186/1471-2180-9-53 (PMC2670836; doi:10.1186/1471-2180-9-53)
Supplement: Additional file 2 — Table organisms. This excel-file contains a table of all hydrogenase specific proteases used in the extended phylogenetic tree (Additional file 1) including strain, organism, locus_tag, abbreviation, accession number, and proposed phylogenetic group. This file also contains the number of hydrogenases in each strain including accession number. Proposed cleavage substrate (hydrogenase large subunit) for each protease is marked with grey background/bold text and is based on each protease position in phylogenetic tree, the number of hydrogenases within each strain and location within genome (i.e. possibility for co-transcription with hydrogenase gene). B; unknown phylogenetic group. [file 1471-2180-9-53-S2.xls]

## Sheet: Blad1
Strain	Organism	Putative protease/Locus Tag	Abbreviation	Accession number	Proposed phylogenetic group (Unknown=B)	Proposed substrate (hydrogenase)	Number of hydrogenases in organism and Accession number. Proposed substrate for cleavage (hydrogenase) in bold.
							L1	L2	L3a	L3b	L3d	L4
Acetomicrobium flavidum	Bacteroidetes	hydD	HydDAf	CAA56465	3d	L3d: Q59114					Q59114
Acidothermus cellulolycticus 11B	Actinobacteria	Acel_1020	Ac11B	YP_872779	B	L3b: Q2DXK0				Q2DXK0
Anabaena variabilis ATCC 29413	Cyanobacteria	hoxW	HoxWAv29413	YP_325157	3d	L3d: YP_325153 (HoxH)		YP_325087 (HupL)			YP_325153 (HoxH)
Anabaena variabilis ATCC 29413	Cyanobacteria	hupW	HupWAv29413	ABA23552	2	L2: YP_325087 (HupL)		YP_325087 (HupL)			YP_325153 (HoxH)
Archaeoglobus fulgidus DSM 4304	Archaea	vhtD-2	VhtDA	NP_070207	B	L3b: NP_070201 (VhuA)	NP_070209			NP_070201 (VhuA)
Azoarcus sp. strain BH72	β-proteobacteria	azo1416	ABH72	CAL94033	3d	L3d :YP_932919 (HoxH)	YP_935289 (HupL), YP_935310 (HoxC)				YP_932919 (HoxH)
Azoarcus sp. strain BH72	β-proteobacteria	hupD	HupDABH72	YP_935294	1	L1: YP_935289 (HupL), YP_935310 (HoxC)	YP_935289 (HupL), YP_935310 (HoxC)				YP_932919 (HoxH)
Desulfitobacterium hafniense str. Y51	Firmicutes	DSY1596	DHY51	YP_517829	1	L1: Q24X55	Q24VB4, Q24VQ3, Q24ZF8, Q24X55					Q24ST8 (HycE)
Desulfovibrio gigas	δ-proteobacteria	hynC	HynCDg	CAA11501	1	L1: P12944 (HydB)	P12944 (HydB)					Q7WT78
Desulfovibrio vulgaris str. Miyazaki F	δ-proteobacteria	hynC	HynCDv	AAY90127	1	L1: P21852 (HydB)	P21852 (HydB)
Desulfovibrio vulgaris subsp. vulgaris DP4	δ-proteobacteria	Dvul_1244	DvDP41	YP_966690	1	L1: YP_966691	YP_966694 , YP_966168, YP_966691					Q0EJG1, Q0EK43
Desulfovibrio vulgaris subsp. vulgaris DP4	δ-proteobacteria	Dvul_1247	DvDP42	YP_966693	1	L: YP_966694	YP_966694 , YP_966168, YP_966691					Q0EJG1, Q0EK43
Escherichia coli K12	γ-proteobacteria	hyaD	HyaDEc	NP_415494	1	L1: NP_415492 (HyaB)	NP_417468 (HybC), NP_415492 (HyaB)
Escherichia coli K12	γ-proteobacteria	hybD	HybDEc	NP_417467	1	L1: NP_417468 (HybC)	NP_417468 (HybC), NP_415492 (HyaB)
Escherichia coli K12	γ-proteobacteria	hycI	HycIEc	NP_417197	4	L4: NP_417201 (HycE)	NP_417468 (HybC), NP_415492 (HyaB)					NP_417201 (HycE)
Frankia sp CcI3	Actinobacteria	Francci3_4495	FCcI3A	YP_483570	B	L3b: YP_483571	YP_481046	YP_480187		YP_483571
Frankia sp CcI3	Actinobacteria	Francci3_4495	FCcI3B	YP_480186	2	L2: YP_480187	YP_481046	YP_480187		YP_483571
Frankia sp CcI3	Actinobacteria	Francci3_4495	FCcI3C	YP_481044	B	L1: YP_481046	YP_481046	YP_480187		YP_483571
Geobacter sp FRC-32	δ-proteobacteria	GeobDRAFT_3381	GFRC	ZP_01390502	B	L3b: Q0YHC8				Q0YHC8
Gloeothece sp. strain PCC 6909	Cyanobacteria	hupW	HupWG6909	AAS72556	2	L2: AAP04005 (HupL)		AAP04005 (HupL)
Legionella pneumophila str. Paris	Enterobacteria	lpp2531	LpParis	YP_124836	B	L3b: Q5X261				Q5X261
Lyngbya sp. strain PCC 8106	Cyanobacteria	hoxW	HoxWL8106	ZP_01622075	3d	L3d: ZP_01622077 (HoxH)		ZP_01619041 (hupL)			ZP_01622077 (hoxH)
Lyngbya sp. strain PCC 8106	Cyanobacteria	hupW	HupWL8106	ZP_01619037	2	L2: ZP_01619041 (hupL)		ZP_01619041 (hupL)			ZP_01622077 (HoxH)
Methanocaldococcus jannaschii DSM 2661	Archea	hycI	HycIMj	NP_247615	4	L4: NP_247493, NP_248021			NP_246992, NP_247712	NP_248187 (VhuA)		NP_247493, NP_248021
Methanocaldococcus jannaschii DSM 2661	Archea	frcD	FrcDAMj	NP_246993	3a	L3a: NP_246992			NP_246992, NP_247712	NP_248187 (VhuA)		Q57935, Q58433
Methanocaldococcus jannaschii DSM 2661	Archea	MJ0253	FrcDBMj	NP_247224	3a				NP_246992, NP_247712	NP_248187 (VhuA)		Q57935, Q58433
Methanococcus maripaludis S2	Archea	frcD	FrcDMm	NP_987939	3a	L3a: Q6LZ09 (FrcA)			Q6LXG9 (FruA), Q6LZ09 (FrcA)	Q6LZ06 (vhcA), Q6LWL5 (vhuA)		Q6LX90 (EhaO), Q6LY40 (EhbN)
Methanococcus maripaludis S2	Archea	fruD	FruDMm	NP_988503	3a	L3a: Q6LXG9 (FruA)			Q6LXG9 (FruA), Q6LZ09 (FrcA)	Q6LZ06 (vhcA), Q6LWL5 (vhuA)		Q6LX90 (EhaO), Q6LY40 (EhbN)
Methanococcus maripaludis S2	Archea	HycI	HycIMm	NP_988305	4	L4: Q6LX90 (EhaO), Q6LY40 (EhbN)			Q6LXG9 (FruA), Q6LZ09 (FrcA)	Q6LZ06 (vhcA), Q6LWL5 (vhuA)		Q6LX90 (EhaO), Q6LY40 (EhbN)
Methanococcus maripaludis S2	Archea	MMP1337	MmS2	NP_988457	3a				Q6LXG9 (FruA), Q6LZ09 (FrcA)	Q6LZ06 (vhcA), Q6LWL5 (vhuA)		Q6LX90 (EhaO), Q6LY40 (EhbN)
Methanococcus voltae	Archea	frcD	FrcDMv	CAA43497	3a	L3a: Q00390 (FrcA)			Q00390 (FrcA), Q00394 (FruA)	Q00407, Q00404
Methanococcus voltae	Archea	fruD	FruDMv	CAA43501	3a	L3a: Q00394 (FruA)			Q00390 (FrcA), Q00394 (FruA)	Q00407, Q00404
Methanoculleus marisnigri JR1	Archaea	Memar_2175	MmJR1A	YP_001048080	3a	L3a: YP_001048079			YP_001048079	YP_001046922		YP_001047097
Methanoculleus marisnigri JR1	Archaea	Memar_1014	MmJR1B	YP_001046929	B				YP_001048079	YP_001046922		YP_001047097
Methylococcus capsulatus str. Bath	γ-proteobacteria	hoxW	HoxWMcB	YP_112652	3d	L3d: Q60CJ2	Q8RJI6 (HupL)				Q60CJ2
Methylococcus capsulatus str. Bath	γ-proteobacteria	MCA0162	McB	YP_112699	1	L1: Q8RJI6 (HupL)	Q8RJI6 (HupL)				Q60CJ2
Mycobacterium vanbaalenii PYR-1	Actinobacteria	Mvan_2409	Mv1	YP_953229	B		Q25UN9	YP_953186			YP_954896
Mycobacterium vanbaalenii PYR-1	Actinobacteria	Mvan_2367	Mv2	YP_953187	2	L2: YP_953186	Q25UN9	YP_953186			YP_954896
Mycobacterium vanbaalenii PYR-1	Actinobacteria	HoxH	Not used in study	YP_954895				YP_953186			YP_954896
Nitrosospira multiformis ATCC 25196	β-proteobacteria	hoxW	HoxWNm25196	YP_412365	3d	L3d: Q2Y8F0					Q2Y8F0
Nodularia spumigena CCY9414	Cyanobacteria	(hoxH)	Not used in study	ZP_01629498				ZP_01628406			ZP_01629499
Nodularia spumigena CCY9414	Cyanobacteria	hupW	HupWNs9414	ZP_01628408	2	L2: ZP_01628406		ZP_01628406			ZP_01629499
Nostoc punctiforme ATCC 29133	Cyanobacteria	hupW	HupWN29133	YP_001864099	2	L2: AAC16277 (HupL)		AAC16277 (HupL)
Nostoc sp. strain PCC 7120	Cyanobacteria	hoxW	HoxWN7120	NP_484813	3d	L3d: BAB72723 (HoxH)		BAB72634 (HupL)			BAB72723 (HoxH)
Nostoc sp. strain PCC 7120	Cyanobacteria	hupW	HupWN7120	NP_485466	2	L2: BAB72634 (HupL)		BAB72634 (HupL)			BAB72723 (HoxH)
Pyrococcus furiosus DSM 3638	Archea	hycI	HycIPf	AAL80741	4	L4: Q8U0Z6				Q59670; hyd, Q9P9M4; shyA		Q8U0Z6
Pyrococcus furiosus DSM 3638	Archea	PF0975	Not used in study	NP_578704		Not used in study				Q59670; hyd, Q9P9M4; shyA		Q8U0Z6
Ralstonia eutropha H16	β-proteobacteria	hoxM	HoxMReH16	AAP85761	1	L1: AAP85758	AAP85758 (hoxG)	AAP85777 (hoxC)			P22320 (hoxH)
Ralstonia eutropha H16	β-proteobacteria	hoxW	HoxWReH16	CAA63575	3d	L3d: P22320 (hoxH)	AAP85758 (hoxG)	AAP85777 (hoxC)			P22320 (hoxH)
Ralstonia eutropha H16	β-proteobacteria	PHG070	ReH16	AAP85823	B		AAP85758 (hoxG)	AAP85777 (hoxC)			P22320 (hoxH)
Rhizobium leguminosarum bv. viciae	α-proteobacteria	hupD	HupDRl	P27649	1	L1: P18636 (HupL)	P18636 (HupL)
Salmonella enterica subsp. enterica serovar Choleraesuis str. SC-B67	γ-proteobacteria	hyaD	HyaDSe	AAX65690	1	L1: YP_216542 (MbhL)	YP_216542 (MbhL), YP_218075 (HybC)					YP_217769 (HycE)
Salmonella enterica subsp. enterica serovar Choleraesuis str. SC-B67	γ-proteobacteria	hupD	HupDSe	AAX65459	1		YP_216542 (MbhL), YP_218075 (HybC)					YP_217769 (HycE)
Salmonella enterica subsp. enterica serovar Choleraesuis str. SC-B67	γ-proteobacteria	hybD	HybDSe	AAX66993	1	L1: YP_218075 (HybC)	YP_216542 (MbhL), YP_218075 (HybC)					YP_217769 (HycE)
Salmonella enterica subsp. enterica serovar Choleraesuis str. SC-B67	γ-proteobacteria	hycI	HycISe	AAX66684	4	L4: YP_217769 (HycE)	YP_216542 (MbhL), YP_218075 (HybC)					YP_217769 (HycE)
Shigella boydii Sb227	γ-proteobacteria	hyaD	HyaDSb	ABB66821	1	L1: Q31YN5 (HyaB)	Q31YN5 (HyaB), Q31X21 (HybC)					Q31Y03 (HyfG), Q31X85 (HycE)
Shigella boydii Sb227	γ-proteobacteria	hybD	HybDSb	ABB67388	1	L1: Q31X21 (HybC)	Q31YN5 (HyaB), Q31X21 (HybC)					Q31Y03 (HyfG), Q31X85 (HycE)
Shigella boydii Sb227	γ-proteobacteria	hycI	HycISb	ABB67327	4	L4: Q31X85 (HycE)	Q31YN5 (HyaB), Q31X21 (HybC)					Q31Y03 (HyfG), Q31X85 (HycE)
Solibacter usitatus Ellin6076	Acidobacteria	Acid_5014	SUE1	YP_826255	3d	L3d: YP_826256	Q43Z08, Q44B06				YP_826256
Solibacter usitatus Ellin6076	Acidobacteria	Acid_6561	SUE2	YP_827768	B	L1: YP_827763	YP_828124, YP_827763				YP_826256
Solibacter usitatus Ellin6076	Acidobacteria	Acid_6927	SUE3	YP_828125	B	L1: YP_828124	YP_828124, YP_827763				YP_826256
Synechococcus sp. strain PCC 7002	Cyanobacteria	hoxW	HoxWS7002	AAN03570	3d	L3d: Q8KX24 (HoxH)					Q8KX24 (HoxH)
Synechocystis sp. strain PCC 6803	Cyanobacteria	hoxW	HoxWS6803	BAA17680	3d	L3d: NP_441411 (HoxH)					NP_441411 (HoxH)
Thiocapsa roseopersicina	γ-proteobacteria	-	HoxWTr	AY214929	3d	L3d: AAP50523 (HoxH)	AAA27410 (HupL), AAC38282 (HydL)				AAP50523 (HoxH)
Thiocapsa roseopersicina	γ-proteobacteria	hupD	HupDTr	Q56362	1	L1: AAA27410 (HupL)	AAA27410 (HupL), AAC38282 (HydL)				AAP50523 (HoxH)
Thiocapsa roseopersicina	γ-proteobacteria	hydD/hynD	HynDTr	AAN87047	B	L1: AAC38282 (HydL)	AAA27410 (HupL), AAC38282 (HydL)				AAP50523 (HoxH)
